# Supplementary material for: Construction and Evaluation of an Efficient Live Attenuated Salmonella Choleraesuis Vaccine and Its Ability as a Vaccine Carrier to Deliver Heterologous Antigens
Source: Vaccines (Basel). 2024 Feb 27;12(3):249. doi: 10.3390/vaccines12030249 (PMC10974600; doi:10.3390/vaccines12030249)
Supplement: Supplementary file 1 [file vaccines-12-00249-s001.zip]

Archive with 1 entries (1 files):
- vaccines-2796551-supplementary.pdf
